# Supplementary material for: Negative Selection in Oreochromis niloticus × O. aureus Hybrids Indicates Incompatible Oxidative Phosphorylation (OXPHOS) Proteins
Source: Int J Mol Sci. 2025 Feb 27;26(5):2089. doi: 10.3390/ijms26052089 (PMC11900210; doi:10.3390/ijms26052089)
Supplement: Supplementary file 1 [file ijms-26-02089-s001.zip]

Archive with 1 entries (1 files):
- ijms-3383702-supplementary.xlsx
